# Supplementary material for: Vitamin B12 Reduces TDP-43 Toxicity by Alleviating Oxidative Stress and Mitochondrial Dysfunction
Source: Antioxidants (Basel). 2021 Dec 29;11(1):82. doi: 10.3390/antiox11010082 (PMC8773243; doi:10.3390/antiox11010082)
Supplement: Supplementary file 1 [file antioxidants-11-00082-s001.zip]

Archive with 1 entries (1 files):
- 2nd proofreading_ antioxidants-1460649-suppl v6.pdf
